# Supplementary material for: Transfer of Galectin-3-Binding Protein via Epididymal Extracellular Vesicles Promotes Sperm Fertilizing Ability and Developmental Potential in the Domestic Cat Model
Source: Int J Mol Sci. 2023 Feb 4;24(4):3077. doi: 10.3390/ijms24043077 (PMC9966717; doi:10.3390/ijms24043077)
Supplement: Supplementary file 1 [file ijms-24-03077-s001.zip]

Archive with 2 entries (2 files):
- Rowlison Supplemental File S1.pdf
- Rowlison Supplemental File S2.xlsx
